# Supplementary material for: Reduced listening effort with adaptive binaural beamforming in realistic noisy environments
Source: Sci Rep. 2025 May 23;15:17998. doi: 10.1038/s41598-025-95045-3 (PMC12102238; doi:10.1038/s41598-025-95045-3)
Supplement: Supplementary file 1 — Supplementary Information. [file 41598_2025_95045_MOESM1_ESM.zip]

Archive with 68 entries (54 files):
- Appendix_A.pdf
- Appendix_B/
- Appendix_B/Behavioural.xlsx
- Appendix_B/Figure1/
- Appendix_B/Figure1/Figure1.eps
- Appendix_B/Figure1/Figure1.m
- Appendix_B/Figure1/Figure1.png
- Appendix_B/Figure2/
- Appendix_B/Figure2/Figure2.png
- Appendix_B/Figure3/
- Appendix_B/Figure3/Figure3.eps
- Appendix_B/Figure3/Figure3.m
- Appendix_B/Figure3/Figure3.png
- Appendix_B/Figure4/
- Appendix_B/Figure4/Figure4.eps
- Appendix_B/Figure4/Figure4.m
- Appendix_B/Figure4/Figure4.png
- Appendix_B/Figure5/
- Appendix_B/Figure5/Figure5.eps
- Appendix_B/Figure5/Figure5.m
- Appendix_B/Figure5/Figure5.png
- Appendix_B/Figure6/
- Appendix_B/Figure6/Figure6.eps
- Appendix_B/Figure6/Figure6.m
- Appendix_B/Figure6/Figure6.png
- Appendix_B/Figure7/
- Appendix_B/Figure7/Figure7.eps
- Appendix_B/Figure7/Figure7.m
- Appendix_B/Figure7/Figure7.png
- Appendix_B/FigureA1/
- Appendix_B/FigureA1/FigureA1.m
- Appendix_B/FigureA1/FigureA1.png
- Appendix_B/FigureA2/
- Appendix_B/FigureA2/FigureA2.fig
- Appendix_B/FigureA2/FigureA2a.png
- Appendix_B/FigureA2/FigureA2b.png
- Appendix_B/FigureA3/
- Appendix_B/FigureA3/FigureA3a.png
- Appendix_B/FigureA3/FigureA3b.png
- Appendix_B/FigureA4/
- Appendix_B/FigureA4/FigureA4a.png
- Appendix_B/FigureA4/FigureA4b.png
- Appendix_B/FigureA4/FigureA4c.png
- Appendix_B/FigureA7/
- Appendix_B/FigureA7/FigureA7.m
- Appendix_B/FigureA7/Figure_A7.png
- Appendix_B/FigureA8/
- Appendix_B/FigureA8/Fig_P01.png
- Appendix_B/FigureA8/Fig_P02.png
- Appendix_B/FigureA8/Fig_P03.png
- Appendix_B/FigureA8/Fig_P04.png
- Appendix_B/FigureA8/Fig_P05.png
- Appendix_B/FigureA8/Fig_P07.png
- Appendix_B/FigureA8/Fig_P08.png
- Appendix_B/FigureA8/Fig_P09.png
- Appendix_B/FigureA8/Fig_P10.png
- Appendix_B/FigureA8/Fig_P11.png
- Appendix_B/FigureA8/Fig_P12.png
- Appendix_B/FigureA8/Fig_P13.png
- Appendix_B/FigureA8/Fig_P14.png
- Appendix_B/FigureA8/Fig_P15.png
- Appendix_B/FigureA8/Fig_P16.png
- Appendix_B/FigureA8/Fig_P17.png
- Appendix_B/FigureA8/Fig_P18.png
- Appendix_B/FigureA8/Fig_P19.png
- Appendix_B/FigureA8/Fig_P20.png
- Appendix_B/Metadata.xlsx
- Appendix_B/Self_Reported.xlsx
