# Supplementary material for: Reduced listening effort with adaptive binaural beamforming in realistic noisy environments
Source: Sci Rep. 2025 May 23;15:17998. doi: 10.1038/s41598-025-95045-3 (PMC12102238; doi:10.1038/s41598-025-95045-3)
Supplement: Supplementary file 1 — Supplementary Information. [file 41598_2025_95045_MOESM1_ESM.zip › Appendix_B/Figure6/Figure6.m]

%% Script that generates Figure 6 of the paper
clear,clc,close all
addpath('../Functions')
addpath('D:\1. RESEARCH\7. Resources\1. Matlab\Fieldtrip')

%% Load data
load('../Results/GA_All')

%% Figure initialisation
figure('PaperSize',[22 18])
cmap = colormap('lines');
FS = 10;    LW = 2;

%% Trial structure diagram
% Sections
annotation('textbox',[0.0 0.86 0.1 0.07],'string','a','FontSize',FS+2,...
    'FontWeight','Bold','EdgeColor','None')
annotation('textbox',[0.0 0.26 0.1 0.07],'string','b','FontSize',FS+2,...
    'FontWeight','Bold','EdgeColor','None')

% SRT-80
yy = 0.96;  sepy = 0.005;
annotation('line',[0.06  0.143],yy*[1 1],'LineWidth',0.5)  % Baseline
annotation('line',[0.147 0.264],yy*[1 1],'LineWidth',0.5)  % Auditory stim
annotation('line',[0.268 0.346],yy*[1 1],'LineWidth',0.5)  % Retention
annotation('line',[0.350 0.435],yy*[1 1],'LineWidth',0.5)  % Repeat
annotation('rectangle',[0.147+0*.0242 yy+0.006 0.0202 0.017],'LineWidth',0.8);
annotation('rectangle',[0.147+1*.0242 yy+0.006 0.0202 0.017],'LineWidth',0.8);
annotation('rectangle',[0.147+2*.0242 yy+0.006 0.0202 0.017],'LineWidth',0.8);
annotation('rectangle',[0.147+3*.0242 yy+0.006 0.0202 0.017],'LineWidth',0.8);
annotation('rectangle',[0.147+4*.0242 yy+0.006 0.0202 0.017],'LineWidth',0.8);
annotation('textbox',[0.140+0*.0242 yy+sepy 0.1 0.0254],'string','W1',...
    'FontSize',FS-3,'EdgeColor','None')
annotation('textbox',[0.140+1*.0242 yy+sepy 0.1 0.0254],'string','W2',...
    'FontSize',FS-3,'EdgeColor','None')
annotation('textbox',[0.140+2*.0242 yy+sepy 0.1 0.0254],'string','W3',...
    'FontSize',FS-3,'EdgeColor','None')
annotation('textbox',[0.140+3*.0242 yy+sepy 0.1 0.0254],'string','W4',...
    'FontSize',FS-3,'EdgeColor','None')
annotation('textbox',[0.140+4*.0242 yy+sepy 0.1 0.0254],'string','W5',...
    'FontSize',FS-3,'EdgeColor','None')
annotation('textbox',[0.04 yy-0.02 0.1 0.0254],'string','-2.0 s',...
    'FontSize',FS-3,'EdgeColor','None','FontAngle','Italic')
annotation('textbox',[0.127 yy-0.02 0.1 0.0254],'string','0.0 s',...
    'FontSize',FS-3,'EdgeColor','None','FontAngle','Italic')
annotation('textbox',[0.248 yy-0.02 0.1 0.0254],'string','2.9 s',...
    'FontSize',FS-3,'EdgeColor','None','FontAngle','Italic')
annotation('textbox',[0.33 yy-0.02 0.1 0.0254],'string','4.9 s',...
    'FontSize',FS-3,'EdgeColor','None','FontAngle','Italic')
annotation('textbox',[0.06 yy-0.033 0.083 0.0254],'string','PRE-STIM',...
    'FontSize',FS-3,'EdgeColor','None','FontWeight','Bold','HorizontalAlignment','center')
annotation('textbox',[0.147 yy-0.033 0.117 0.0254],'string','ENCODING',...
    'FontSize',FS-3,'EdgeColor','None','FontWeight','Bold','HorizontalAlignment','center')
annotation('textbox',[0.268 yy-0.033 0.078 0.0254],'string','RETENTION',...
    'FontSize',FS-3,'EdgeColor','None','FontWeight','Bold','HorizontalAlignment','center')
annotation('textbox',[0.350 yy-0.033 0.085 0.0254],'string','REPEAT',...
    'FontSize',FS-3,'EdgeColor','None','FontWeight','Bold','HorizontalAlignment','center')

% SRT-95
annotation('line',[0.06  0.143]+.45,yy*[1 1],'LineWidth',0.5)  % Baseline
annotation('line',[0.147 0.264]+.45,yy*[1 1],'LineWidth',0.5)  % Auditory stim
annotation('line',[0.268 0.346]+.45,yy*[1 1],'LineWidth',0.5)  % Retention
annotation('line',[0.350 0.435]+.45,yy*[1 1],'LineWidth',0.5)  % Repeat
annotation('rectangle',[0.597+0*.0242 yy+0.006 0.0202 0.017],'LineWidth',0.8);
annotation('rectangle',[0.597+1*.0242 yy+0.006 0.0202 0.017],'LineWidth',0.8);
annotation('rectangle',[0.597+2*.0242 yy+0.006 0.0202 0.017],'LineWidth',0.8);
annotation('rectangle',[0.597+3*.0242 yy+0.006 0.0202 0.017],'LineWidth',0.8);
annotation('rectangle',[0.597+4*.0242 yy+0.006 0.0202 0.017],'LineWidth',0.8);
annotation('textbox',[0.590+0*.0242 yy+sepy 0.1 0.0254],'string','W1',...
    'FontSize',FS-3,'EdgeColor','None')
annotation('textbox',[0.590+1*.0242 yy+sepy 0.1 0.0254],'string','W2',...
    'FontSize',FS-3,'EdgeColor','None')
annotation('textbox',[0.590+2*.0242 yy+sepy 0.1 0.0254],'string','W3',...
    'FontSize',FS-3,'EdgeColor','None')
annotation('textbox',[0.590+3*.0242 yy+sepy 0.1 0.0254],'string','W4',...
    'FontSize',FS-3,'EdgeColor','None')
annotation('textbox',[0.590+4*.0242 yy+sepy 0.1 0.0254],'string','W5',...
    'FontSize',FS-3,'EdgeColor','None')
annotation('textbox',[0.04+.45 yy-0.02 0.1 0.0254],'string','-2.0 s',...
    'FontSize',FS-3,'EdgeColor','None','FontAngle','Italic')
annotation('textbox',[0.127+.45 yy-0.02 0.1 0.0254],'string','0.0 s',...
    'FontSize',FS-3,'EdgeColor','None','FontAngle','Italic')
annotation('textbox',[0.248+.45 yy-0.02 0.1 0.0254],'string','2.9 s',...
    'FontSize',FS-3,'EdgeColor','None','FontAngle','Italic')
annotation('textbox',[0.33+.45 yy-0.02 0.1 0.0254],'string','4.9 s',...
    'FontSize',FS-3,'EdgeColor','None','FontAngle','Italic')
annotation('textbox',[0.06+.45 yy-0.033 0.083 0.0254],'string','PRE-STIM',...
    'FontSize',FS-3,'EdgeColor','None','FontWeight','Bold','HorizontalAlignment','center')
annotation('textbox',[0.147+.45 yy-0.033 0.117 0.0254],'string','ENCODING',...
    'FontSize',FS-3,'EdgeColor','None','FontWeight','Bold','HorizontalAlignment','center')
annotation('textbox',[0.268+.45 yy-0.033 0.078 0.0254],'string','RETENTION',...
    'FontSize',FS-3,'EdgeColor','None','FontWeight','Bold','HorizontalAlignment','center')
annotation('textbox',[0.350+.45 yy-0.033 0.085 0.0254],'string','REPEAT',...
    'FontSize',FS-3,'EdgeColor','None','FontWeight','Bold','HorizontalAlignment','center')

%% Time-Frequency analyses
% Configuration
cfg = [];
cfg.figure = 'gca';
cfg.ylim = [0 30];
cfg.zlim = [0 1500];
cfg.layout = 'EEG1010.lay';
hh = 0.21;

% SRT-80 [Q-Omni]
subplot('Position',[0.06 0.655 0.45 hh]),box on
ft_singleplotTFR(cfg,GA_SRT80RE);
rectangle('Position',[-1.0 8 1 4],'Curvature',0.3,'LineWidth',LW)
rectangle('Position',[2 8 1.5 4],'Curvature',0.3,'LineWidth',LW)
set(gca,'ytick',0:5:30,'FontSize',FS-1)
ylabel('Frequency (Hz)','FontSize',FS)
title('SRT-80 [Q-Omni]','FontSize',FS)
colormap('jet')
set(colorbar,'visible','off')

% SRT-80 [DM]
subplot('Position',[0.06 0.38 0.45 hh]),box on
ft_singleplotTFR(cfg,GA_SRT80SZ);
rectangle('Position',[-1.0 8 1 4],'Curvature',0.3,'LineWidth',LW)
rectangle('Position',[2 8 1.5 4],'Curvature',0.3,'LineWidth',LW)
set(gca,'ytick',0:5:30,'FontSize',FS-1)
xlabel('Time (s)','FontSize',FS)
ylabel('Frequency (Hz)','FontSize',FS)
title('SRT-80 [DM]','FontSize',FS)
colormap('jet')
set(colorbar,'visible','off')

% SRT-95 [Q-Omni]
subplot('Position',[0.51 0.655 0.45 hh]),box on
ft_singleplotTFR(cfg,GA_SRT95RE);
rectangle('Position',[-1.0 8 1 4],'Curvature',0.3,'LineWidth',LW)
rectangle('Position',[2 8 1.5 4],'Curvature',0.3,'LineWidth',LW)
set(gca,'ytick',0:5:30,'FontSize',FS-1)
title('SRT-95 [Q-Omni]','FontSize',FS)
colormap('jet')
set(colorbar().Label,'String','Power (\muV^2)','FontSize',FS-1)

% SRT-95 [DM]
subplot('Position',[0.51 0.38 0.45 hh]),box on
ft_singleplotTFR(cfg,GA_SRT95SZ);
rectangle('Position',[-1.0 8 1 4],'Curvature',0.3,'LineWidth',LW)
rectangle('Position',[2 8 1.5 4],'Curvature',0.3,'LineWidth',LW)
set(gca,'ytick',0:5:30,'FontSize',FS-1)
xlabel('Time (s)','FontSize',FS)
title('SRT-95 [DM]','FontSize',FS)
colormap('jet')
set(colorbar().Label,'String','Power (\muV^2)','FontSize',FS-1)


%% Time-Frequency difference between Q-Omni and DM conditions
% Difference estimate
GA_Diff_SRT80 = GA_SRT80RE;
GA_Diff_SRT80.powspctrm = GA_SRT80RE.powspctrm - GA_SRT80SZ.powspctrm;
GA_Diff_SRT95 = GA_SRT95RE;
GA_Diff_SRT95.powspctrm = GA_SRT95RE.powspctrm - GA_SRT95SZ.powspctrm;

% Configuration file
cfg = [];
cfg.figure = 'gca';
cfg.ylim = [0 30];
cfg.zlim = [-200 200];
cfg.layout = 'EEG1010.lay';

% SRT-80
subplot('Position',[0.06 0.06 0.45 hh]),box on
ft_singleplotTFR(cfg,GA_Diff_SRT80);
rectangle('Position',[-1.0 8 1 4],'Curvature',0.3,'LineWidth',LW)
rectangle('Position',[2 8 1.5 4],'Curvature',0.3,'LineWidth',LW)
set(gca,'ytick',0:5:30,'FontSize',FS-1)
ylabel('Frequency (Hz)','FontSize',FS)
xlabel('Time (s)','FontSize',FS)
title('SRT-80 [Q-Omni - DM]','FontSize',FS)
colormap('jet')
set(colorbar,'visible','off')

% SRT-95
subplot('Position',[0.51 0.06 0.45 hh]),box on
ft_singleplotTFR(cfg,GA_Diff_SRT95);
rectangle('Position',[-1.0 8 1 4],'Curvature',0.3,'LineWidth',LW)
rectangle('Position',[2 8 1.5 4],'Curvature',0.3,'LineWidth',LW)
set(gca,'ytick',0:5:30,'FontSize',FS-1)
ylabel('Frequency (Hz)','FontSize',FS)
xlabel('Time (s)','FontSize',FS)
title('SRT-95 [Q-Omni - DM]','FontSize',FS)
colormap('jet')
set(colorbar().Label,'String','Power (\muV^2)','FontSize',FS-1)


%% Print figure
orient tall
print('-dpng','-r600','Figure6')
print('-depsc','Figure6')
close all
