# Supplementary material for: Reduced listening effort with adaptive binaural beamforming in realistic noisy environments
Source: Sci Rep. 2025 May 23;15:17998. doi: 10.1038/s41598-025-95045-3 (PMC12102238; doi:10.1038/s41598-025-95045-3)
Supplement: Supplementary file 1 — Supplementary Information. [file 41598_2025_95045_MOESM1_ESM.zip › Appendix_B/Figure7/Figure7.m]

%% Script that generates Figure 6 of the paper
clear,clc,close all
addpath('../Functions')
addpath('D:\1. RESEARCH\7. Resources\1. Matlab\Fieldtrip')

%% Load data
load('../Results/GA_All')
A = load('../Results/Cluster_SRT80_PreStim');
Stats_SRT80_PreStim = A.stat; clear A
A = load('../Results/Cluster_SRT80_Encoding');
Stats_SRT80_Encoding = A.stat; clear A
A = load('../Results/Cluster_SRT95_PreStim');
Stats_SRT95_PreStim = A.stat; clear A
A = load('../Results/Cluster_SRT95_Encoding');
Stats_SRT95_Encoding = A.stat; clear A

%% Figure initialisation
figure('PaperSize',[22 12])
cmap = colormap('lines');
FS = 10;    LW = 2;

%% Trial structure diagram
% Sections
annotation('textbox',[0.0 0.88 0.1 0.07],'string','a','FontSize',FS+2,...
    'FontWeight','Bold','EdgeColor','None')
annotation('textbox',[0.0 0.50 0.1 0.07],'string','b','FontSize',FS+2,...
    'FontWeight','Bold','EdgeColor','None')
annotation('textbox',[0.07 0.93 0.375 0.07],'string','SRT-80 [Q-Omni - DM]',...
    'FontSize',FS,'EdgeColor','None','FontWeight','Bold','HorizontalAlignment','center')
annotation('textbox',[0.55 0.93 0.375 0.07],'string','SRT-95 [Q-Omni - DM]',...
    'FontSize',FS,'EdgeColor','None','FontWeight','Bold','HorizontalAlignment','center')

%% Topographic plots

% Configuration
cfg = [];
cfg.alpha = 0.05;
cfg.parameter = 'stat';
cfg.zlim = [-4 4];
cfg.layout = 'EEG1010.lay';
cfg.subplotsize = [1 1];
hh = 0.4;  yy=0.54;     ww=0.16;    sep1=0.015;

% SRT-80 [Pre-Stim]
ft_clusterplot(cfg,Stats_SRT80_PreStim); 
Axes_ClusterPlot = gca; 
Axes_ClusterPlot.Position = [0.07 yy ww hh];
Axes_ClusterPlot.Parent = figure(1);
set(Axes_ClusterPlot.Title,'String','[-1.0   -   0.0] s','FontSize',FS-1,'FontWeight','normal');
colormap(jet)

% SRT-80 [Encoding]
ft_clusterplot(cfg,Stats_SRT80_Encoding); 
Axes_ClusterPlot = gca; 
Axes_ClusterPlot.Position = [0.28+1*sep1 yy ww hh];
Axes_ClusterPlot.Parent = figure(1);
set(Axes_ClusterPlot.Title,'String','[2.0   -   3.5] s','FontSize',FS-1,'FontWeight','normal');
colormap(jet)

% SRT-95 [Pre-Stim]
ft_clusterplot(cfg,Stats_SRT95_PreStim); 
Axes_ClusterPlot = gca; 
Axes_ClusterPlot.Position = [0.52+2*sep1 yy ww hh];
Axes_ClusterPlot.Parent = figure(1);
set(Axes_ClusterPlot.Title,'String','[-1.0   -   0.0] s','FontSize',FS-1,'FontWeight','normal');
colormap(jet)

% SRT-95 [Encoding]
ft_clusterplot(cfg,Stats_SRT95_Encoding); 
colorbar
set(colorbar().Label,'String','t-statistic','FontSize',FS-1)
Axes_ClusterPlot = gca; 
Axes_ClusterPlot.Position = [0.73+3*sep1 yy ww hh];
Axes_ClusterPlot.Parent = figure(1);
set(Axes_ClusterPlot.Title,'String','[2.0   -   3.5] s','FontSize',FS-1,'FontWeight','normal');
colormap(jet)

%% Frequency-Analysis
LW = 1.5;   yy=0.1;     hh=0.35;    sep1 = 0.0175;

% SRT-80: Pre-Stimulus
subplot('Position',[0.061 yy 0.17 hh]),box on, grid on, hold on
elec = Stats_SRT80_PreStim.prob < 0.05;
Time = GA_SRT80RE.time>-1.0 & GA_SRT80RE.time<0.0;
AlphaPower_RES = squeeze(mean(mean(mean(GA_SRT80RE.powspctrm(:,elec,:,Time),1),2),4));
AlphaPower_SLN = squeeze(mean(mean(mean(GA_SRT80SZ.powspctrm(:,elec,:,Time),1),2),4));
h(1) = plot(GA_SRT80RE.freq , 10*log10(AlphaPower_RES),'Color',cmap(2,:),'LineWidth',LW);
h(2) = plot(GA_SRT80RE.freq , 10*log10(AlphaPower_SLN),'Color',cmap(1,:),'LineWidth',LW);
patch([8 8 12 12],[0 50 50 0],'k','FaceAlpha',0.2,'LineStyle','None')
set(gca,'xtick',0:4:20,'FontSize',FS-1)
lgnd = legend(h,'Q-Omni','DM');
set(lgnd,'FontSize',FS-2,'Location','SouthWest')
axis([0 20 25 35])
text(13,34,'SRT-80','FontSize',FS-1,'FontWeight','Bold')
ylabel('Power (dB)','FontSize',FS)
xlabel('Frequency (Hz)','FontSize',FS)
title('[-1.0  -  0.0] s','FontSize',FS,'FontWeight','Normal')

% SRT-80: Encoding
subplot('Position',[0.265+1*sep1 yy 0.17 hh]),box on, grid on, hold on
elec = Stats_SRT80_Encoding.prob < 0.05;
Time = GA_SRT80RE.time>2.0 & GA_SRT80RE.time<3.5;
AlphaPower_RES = squeeze(mean(mean(mean(GA_SRT80RE.powspctrm(:,elec,:,Time),1),2),4));
AlphaPower_SLN = squeeze(mean(mean(mean(GA_SRT80SZ.powspctrm(:,elec,:,Time),1),2),4));
plot(GA_SRT80RE.freq , 10*log10(AlphaPower_RES),'Color',cmap(2,:),'LineWidth',LW)
plot(GA_SRT80RE.freq , 10*log10(AlphaPower_SLN),'Color',cmap(1,:),'LineWidth',LW)
patch([8 8 12 12],[0 50 50 0],'k','FaceAlpha',0.2,'LineStyle','None')
set(gca,'xtick',0:4:20,'FontSize',FS-1)
axis([0 20 25 35])
text(13,34,'SRT-80','FontSize',FS-1,'FontWeight','Bold')
xlabel('Frequency (Hz)','FontSize',FS)
title('[2.0  -  3.5] s','FontSize',FS,'FontWeight','Normal')

% SRT-95: Pre-Stimulus
subplot('Position',[0.51+2*sep1 yy 0.17 hh]),box on, grid on, hold on
elec = Stats_SRT95_PreStim.prob < 0.05;
Time = GA_SRT95RE.time>-1.0 & GA_SRT95RE.time<0.0;
AlphaPower_RES = squeeze(mean(mean(mean(GA_SRT95RE.powspctrm(:,elec,:,Time),1),2),4));
AlphaPower_SLN = squeeze(mean(mean(mean(GA_SRT95SZ.powspctrm(:,elec,:,Time),1),2),4));
plot(GA_SRT95RE.freq , 10*log10(AlphaPower_RES),'Color',cmap(2,:),'LineWidth',LW)
plot(GA_SRT95RE.freq , 10*log10(AlphaPower_SLN),'Color',cmap(1,:),'LineWidth',LW)
patch([8 8 12 12],[0 50 50 0],'k','FaceAlpha',0.2,'LineStyle','None')
set(gca,'xtick',0:4:20,'FontSize',FS-1)
axis([0 20 25 35])
text(13,34,'SRT-95','FontSize',FS-1,'FontWeight','Bold')
xlabel('Frequency (Hz)','FontSize',FS)
title('[-1.0  -  0.0] s','FontSize',FS,'FontWeight','Normal')

% SRT-95: Encoding
subplot('Position',[0.715+3*sep1 yy 0.17 hh]),box on, grid on, hold on
elec = Stats_SRT95_Encoding.prob < 0.05;
Time = GA_SRT95RE.time>2.0 & GA_SRT95RE.time<3.5;
AlphaPower_RES = squeeze(mean(mean(mean(GA_SRT95RE.powspctrm(:,elec,:,Time),1),2),4));
AlphaPower_SLN = squeeze(mean(mean(mean(GA_SRT95SZ.powspctrm(:,elec,:,Time),1),2),4));
plot(GA_SRT95RE.freq , 10*log10(AlphaPower_RES),'Color',cmap(2,:),'LineWidth',LW)
plot(GA_SRT95RE.freq , 10*log10(AlphaPower_SLN),'Color',cmap(1,:),'LineWidth',LW)
patch([8 8 12 12],[0 50 50 0],'k','FaceAlpha',0.2,'LineStyle','None')
set(gca,'xtick',0:4:20,'FontSize',FS-1)
axis([0 20 25 35])
text(13,34,'SRT-95','FontSize',FS-1,'FontWeight','Bold')
xlabel('Frequency (Hz)','FontSize',FS)
title('[2.0  -  3.5] s','FontSize',FS,'FontWeight','Normal')


%% Stats: Mean Cluster statistics
fprintf('\n\n\nMEAN CLUSTER STATISTICS\n\n')
fprintf(sprintf('SRT-80 [Pre-Stim].\t\tMean t-statistic = %1.2f\t\tp-value=%1.6g\n',...
    mean(Stats_SRT80_PreStim.stat(Stats_SRT80_PreStim.prob<0.05)),...
    Stats_SRT80_PreStim.posclusters.prob))
fprintf(sprintf('SRT-80 [Encoding].\t\tMean t-statistic = %1.2f\tp-value=%1.6g\n',...
    mean(Stats_SRT80_Encoding.stat(Stats_SRT80_Encoding.prob<0.05)),...
    Stats_SRT80_Encoding.negclusters.prob))
fprintf(sprintf('SRT-95 [Pre-Stim].\t\tMean t-statistic = %1.2f\t\tp-value=%1.6g\n',...
    mean(Stats_SRT95_PreStim.stat(Stats_SRT95_PreStim.prob<0.05)),...
    Stats_SRT95_PreStim.posclusters.prob))
fprintf(sprintf('SRT-95 [Encoding].\t\tMean t-statistic = %1.2f\tp-value=%1.6g\n\n\n',...
    mean(Stats_SRT95_Encoding.stat(Stats_SRT95_Encoding.prob<0.05)),...
    Stats_SRT95_Encoding.negclusters(1).prob))


%% Stats: Sum Cluster statistics
fprintf('\n\n\nSUM CLUSTER STATISTICS\n\n')
fprintf(sprintf('SRT-80 [Pre-Stim].\t\tSum t-statistic = %1.2f\t\tp-value=%1.6g\n',...
    sum(Stats_SRT80_PreStim.stat(Stats_SRT80_PreStim.prob<0.05)),...
    Stats_SRT80_PreStim.posclusters.prob))
fprintf(sprintf('SRT-80 [Encoding].\t\tSum t-statistic = %1.2f\tp-value=%1.6g\n',...
    sum(Stats_SRT80_Encoding.stat(Stats_SRT80_Encoding.prob<0.05)),...
    Stats_SRT80_Encoding.negclusters.prob))
fprintf(sprintf('SRT-95 [Pre-Stim].\t\tSum t-statistic = %1.2f\t\tp-value=%1.6g\n',...
    sum(Stats_SRT95_PreStim.stat(Stats_SRT95_PreStim.prob<0.05)),...
    Stats_SRT95_PreStim.posclusters.prob))
fprintf(sprintf('SRT-95 [Encoding].\t\tSum t-statistic = %1.2f\tp-value=%1.6g\n\n\n',...
    sum(Stats_SRT95_Encoding.stat(Stats_SRT95_Encoding.prob<0.05)),...
    Stats_SRT95_Encoding.negclusters(1).prob))


%% Print figure
orient tall
print('-dpng','-r600','Figure7')
print('-depsc','Figure7')
close all
